# Supplementary material for: A Bird’s-Eye View of Chromosomic Evolution in the Class Aves
Source: Cells. 2024 Feb 7;13(4):310. doi: 10.3390/cells13040310 (PMC10886771; doi:10.3390/cells13040310)
Supplement: Supplementary file 1 [file cells-13-00310-s001.zip › Table S1.xlsx]

## Sheet: Macrchromosome painting Results
Order	Commom name	Species name	2n	Fusions	Fissions	Reference
Struthioniformes	Ostrich	Struthio camelus	80	-	-	Nishida-Umehara et al. 2007
Rheiformes	Greater rhea	Rhea americana	80	-	-	Guttenbach et al. 2003, Nishida-Umehara et al. 2007
Rheiformes	Lesser rhea	Rhea pennata	80	-	-	Nishida-Umehara et al. 2007
Casuariiformes	Double-wattled cassowary	Casuarius casuarius	92	-	-	Nishida-Umehara et al. 2007
Casuariiformes	Emu	Dromaius novaehollandiae	80	-	-	Shetty et al. 1999, Nishida-Umehara et al. 2007
Tinamiformes	Elegant crested tinamou	Eudromia elegans	80	-	-	Nishida-Umehara et al. 2007
Galliformes	Red-legged partridge	Alectoris rufa	78	-	-	Kasai et al. 2003
Galliformes	Chinese bamboo-partridge	Bambusicola thoracica	78	-	-	Shibusawa et al 2004b
Galliformes	California quail	Callipepla californica	80	-	-	Shibusawa et al. 2004a
Galliformes	Lady Amherst’s pheasant	Chrysolophus amherstiae	80	-	GGA2=CAM3 and 6	Shibusawa et al 2004b
Galliformes	Golden pheasant	Chrysolophus pictus	82	-	GGA2=CPI3 and 6	Guttenbach et al. 2003
Galliformes	Chinese quail	Coturnix chinensis	78	-	-	Shibusawa et al. 2004a; Shibusawa et al. 2004b
Galliformes	Common Quail	Coturnix coturnix	78	GGA4/GGA4p=CCO4	-	Guttenbach et al. 2003
Galliformes	Japanese quail	Coturnix japonica	78	GGA4/GGA4p=CJA4	-	Shibusawa et al. 2004b
Galliformes	Silver pheasant	Lophura nycthemera	80	-	GGA2=LNY3 and 6	Guttenbach et al. 2003
Galliformes	Turkey	Meleagris gallopavo	80	-	GGA2=MGA3 and 6	Shibusawa et al 2004b
Galliformes	Common peafowl	Pavo cristatus	66	GGA8/GGA9=PCR7	-	Shibusawa et al 2004b
Galliformes	Ring necked pheasant	Phasianus colchicus	80	-	GGA2=PCO3 and 6	Guttenbach et al. 2003; Shibusawa et al. 2004b
Galliformes	Western capercaillie	Tetrao urogallus	-	GGA6/GGA8=TUR5	GGA2=TUR3 and 7	Shibusawa et al 2004b
Galliformes	Plain chachalaca	Ortalis vetula	-	-	-	Shibusawa et al 2004b
Galliformes	Guinea fowl	Numida meleagris	78	GGA6/GGA7=NME5	-	Shibusawa et al 2004b
Anseriformes	Wood duck	Aix sponsa	80	-	-	Nanda et al. 2011
Anseriformes	Greylag goose	Anser anser	80	GGA4/GGA4p=AAN4	-	Guttenbach et al. 2003
Anseriformes	Bean goose	Anser fabalis	80	-	-	Uno et al. 2019
Anseriformes	Whooper swan	Cygnus cygnus	80	-	-	Uno et al. 2019
Anseriformes	Common swan	Coscoroba coscoroba	98	-	-	Rodrigues et al. 2014
Anseriformes	Domestic duck	Anas platyrhynchos	80	-	-	Islam et al. 2014
Anseriformes	Muscovy duck	Cairina moschata	80	-	-	Islam et al. 2014
Anseriformes	Chinese goose	Anser cygnoides	80	-	-	Islam et al. 2014
Apodiformes	Black-throated Mango	Anthracothorax nigricollis	80	-	-	Degrandi et al. 2020
Apodiformes	Gray-breasted Sabrewing	Campylopterus largipennis	78	GGA7/GGA9=CLA4	-	Degrandi et al. 2020
Apodiformes	Gilded sapphire	Hylocharis chrysura	78	GGA7/GGA9=HCH4	-	Degrandi et al. 2020
Cuculiformes	Guira Cuckoo	Guira guira	76	GGA7seg/GGA4seg=GGU4 GGA5seg/GGA10=GGU5 GGA5seg/GGA6seg=GGU8 GGA8seg/GGA4p=GGU9 GGA5seg/micro=GGU7 GGA6seg/micro=GGU12	GGA4=GGU4p, GGU5p and GGU6 GGA5=GGU5q, GGU7p and GGU8p GGA6=GGU8 and 12 GGA7=GGU4q and GGU10 GGA8=GGU9q and GGU13	dos Santos et al. 2020
Cuculiformes	Squirrel Cuckoo	Piaya cayana	90	GGA7/micro=PCA7	GGA1=PCA1 and 6 GGA2=PCA2, 13 and 15 GGA3=PCA5 and 10	dos Santos et al. 2020
Columbiformes	Rock pigeon	Columba livia	80	-	-	Derjusheva et al. 2004; Kretschmer et al. 2018a
Columbiformes	Common Ground-Dove	Columbina passerina	76	GGA5seg/GGA7=CPA4	GGA5=CPA4q and 9	Kretschmer et al. 2020a
Columbiformes	Picui Ground-Dove	Columbina picui	76	-	-	Kretschmer et al. 2018a
Columbiformes	Ruddy Ground-Dove	Columbina talpacoti	76	GGA5seg/GGA7=CTA4	GGA5=CTA4q and 9	Kretschmer et al. 2020a
Columbiformes	Ruddy Quail-Dove	Geotrygon montana	86	-	GGA1=GMO1 and 3 GGA2=GMO6, 10 and 11	Kretschmer et al. 2020a
Columbiformes	Violaceous Quail-Dove	Geotrygon violacea	86	-	GGA1=GVI1 and 3 GGA2=GVI6, 10 and 11	Kretschmer et al. 2020a
Columbiformes	White-tipped Dove	Leptotila verreauxi	78	GGA6/GGA7=LVE4	-	Kretschmer et al. 2018a
Columbiformes	Pale-vented Pigeon	Patagioenas cayennensis	76	GGA6/GGA7=PCA5	-	Kretschmer et al. 2020a
Columbiformes	Eurasian collared dove	Streptopelia decaocto	76	GGA6/GGA8=SDE5 GGA7/GGA9=SDE6	-	Kretschmer et al. 2020a
Columbiformes	African collared dove	Streptopelia roseogrisea	78	GGA4/GGA4p=SRO? Two associations among GGA 6,7,8 and 9=SRO?	-	Guttenbach et al. 2003
Columbiformes	Eared Dove	Zenaida auriculata	76	-	-	Kretschmer et al. 2018a
Gruiformes	Green-winged Trumpeter	Psophia viridis	80	GGA6/GGA7=PVI4	GGA4=PVI5, PVI9 and PVI11	Furo et al. 2020a
Gruiformes	Gray-necked Wood-Rail	Aramides cajaneus	78	GGA5/GGA7=ACA7	-	Furo et al. 2020a
Gruiformes	Eurasian coot	Fulica atra	92	GGA4q/GGA5=FAT4 GGA6/GGA7=FAT5	GGA4=FAT4p, 7 and 13 GGA5=FAT5q and 12	Nanda et al. 2011
Gruiformes	Spot-flanked Gallinule	Gallinula melanops	80	GGA4seg/GGA5seg=GME4 GGA6/GGA7=GME5	GGA4= GME4p, GME7 and GME13 GGA5=GME4q and GME12	Furo et al. 2021
Gruiformes	Common moorhen	Gallinula chloropus	78	GGA4q/GGA5=GCH4 GGA6/GGA7=GCH5	GGA4=GCH4p, 7 and 13 GGA5=GCH4q and 12	Nanda et al. 2011
Charadriiformes	Stone curlew	Burhinus oedicnemus	42	GGA7/8=BOE5 GGA4p/m=BOE8 GGA6/m=BOE9 GGA9/m=BOE7	-	Nie et al. 2009
Charadriiformes	Southern lapwing	Vanellus chilensis	78	GGA7/8=VCH4	-	Kretschmer et al. 2015a
Charadriiformes	Wattled Jacana	Jacana jacana	82	GGA3/GGA4qseg=JJA2 GGA4qseg/GGA3seg=JJA3 GGA5seg/GGA2seg=JJA5 GGA8/GGA2seg=JJA6 GGA3seg/GGA7=JJA7 GGA5seg/micro=JJA8	GGA2= JJA4, JJA5q, JJA6q and JJA9 GGA3=JJA2q, JJA3p and JJA7q GGA4=JJA2p, JJA3q and JJA15 GGA5=JJA5q and JJA8q GGA6=JJA13 and 14	Kretschmer et al. 2020b
Charadriiformes	Spotted Sandpiper	Actitis macularius	92	-	GGA1=AMA1 and 2 GGA2=AMA3, 11, 12 and 13 GGA3=AMA4, 14 and 15 GGA4=AMA6, AMA16 and AMA? GGA5=AMA9 and AMA10 GGA6=?	Pinheiro et al. 2021
Charadriiformes	Collared Plover	Charadrius collaris	76	GGA7/8=CCO5	-	Pinheiro et al. 2022
Charadriiformes	Herring gull	Larus argentatus	70	GGA5/m=LAR4 GGA6/m=LAR6 GGA7/m=LAR7 GGA8/m=LAR8 GGA9 or R3 or R6/m=LAR6 or 7	-	Hansmann et al. 2009
Eurypygiformes	Sunbittern	Eurypyga helias	80	GGA2q/GGA5=EHE1	GGA1=EHE2 and 5 GGA2=EHE1q/p and 8 GGA5=EHE1q/p and 13	Furo et al. 2015a
Ciconiiformes	Maguari stork	Ciconia maguari	72	GGA8/9=CMA6 GGA6/micro=CMA7 GGA4p/micro=CMA8	-	Seligmann et al. 2019
Ciconiiformes	Jabiru	Jabiru mycteria	56	GGAmicro/6=JMY6 GGA8/9=JMY7 GGA4p/micro=JMY8	-	Seligmann et al. 2019
Pelecaniformes	Eastern grey heron	Ardea cinerea	64	GGA7/8=ACI5 GGA4p/micro=ACI7 GGA9/micro=ACI8 micro/micro=ACI10 micro/micro=ACI12 micro/micro=ACI13	-	Wang et al., 2022
Pelecaniformes	Little egret	Egretta garzetta	64	GGA7/8=EGA5 GGA4p/micro=EGA7 GGA9/micro=EGA8 micro/micro=EGA10 micro/micro=EGA12 micro/micro=EGA13	-	Wang et al., 2022
Pelecaniformes	Crested ibis	Nipponia nippon	68	GGA1seg/6=NNI2 GGA7/8/micro=NNI5 GGA9/micro=NNI8 micro/micro=NNI9	GGA1=NNI2q and 4	Wang et al., 2022
Pelecaniformes	Boat-billed Heron	Cochlearius cochlearius	74	GGA6/7=CCO4	-	Seligmann et al. 2023
Pelecaniformes	Scarlet Ibis	Eudocimus ruber	66	GGA7/8=ERU5 GGA1p/6=ERU4	GGA1=ERU2 and 4q	Seligmann et al. 2023
Pelecaniformes	Whistling Heron	Syrigma sibilatrix	62	GGA6/7=SSI4 GGA8/m=SSI7 GGA9/m=SSI8 GGA10=SSI9	-	Seligmann et al. 2023
Opisthocomiformes	Hoatzin	Opisthocomus hoazin	80	GGA2seg/GGA9=OHO4 GGA6/GGA8=OHO6	GGA1=OHO1 and 8 GGA2=OHO3 and 4q	dos Santos et al. 2018
Accipitriformes	Harpy eagle	Harpia harpyja	58	GGA1seg/m=HHA6 GGA2seg/m=HHA3 GGA3/m/5seg=HHA2 GGA6/m=HHA8	GGA1=HHA5, 6, 19, 21 and 24 GGA2=HHA1 and 3 GGA3=HHA2p, 10 and 18 GGA5=HHA2q and 20	de Oliveira et al. 2005
Accipitriformes	White hawk	Leucopternis albicollis	66	GGA6/1seg=LAL3 GGA5q/m=LAL5 GGA5p/m=LAL14 GGA7/m=LAL8	GGA1=LAL3p/3q, 6, 7, 15 and 18 GGA2=LAL2, 4 and 20 GGA3=LAL9, 13, 17 and 26 GGA5=LAL5 and 14q	de Oliveira et al. 2010
Accipitriformes	Mountain hawk-eagle	Nisaetus nipalensis orientalis	66	GGA2seg/m=NNI2 GGA3seg/m=NNI17 GGA6/m=NNI4 GGA9/m=NNI9	GGA1=NNI6 13, 15, 19, 21, 24 and 28 GGA2=NNI2q, 3 and 22 GGA3=NNI10, 12, 17q and 20 GGA5=NNI11 and 16	Nishida et al. 2013
Accipitriformes	Griffon vulture	Gyps fulvus	66	GGA2/m=GFU3 micro/GGA3seg=GFU8 micro/GGA3seg=GFU16 GGA5/m=GFU11 GGA7/m=GFU4 GGA9/m=GFU5 micro/micro=GFU10 micro/micro=GFU18 micro/micro=GFU15	GGA1=GFU7, 12, 21, 22, 23, 26 and 28 GGA2=GFU1, 3 and 24 GGA3=GFU8, 16, 19 and 25 GGA5=GFU 11 and 17	Nie et al. 2015
Accipitriformes	Himalayan vulture	Gyps himalayensi	66	GGA2seg/micro=GHI3 micro/GGA3seg=GHI8 micro/GGA3seg=GHI16 GGA5/micro=GHI11 GGA7/micro=GHI14 GGA9/m=GHI5 micro/micro=GHI10 micro/micro=GHI18 micro/micro=GHI15	GGA1=GHI7, 12, 21, 22, 23, 26 and 28 GGA2=GHI1, 3 and 24 GGA3=GHI8, 16, 19 and 25 GGA5=GHI11 and 17	Nie et al. 2015
Accipitriformes	Common buzzard	Buteo buteo	68	GGA1seg/6=BBU6 GGA2seg/m=BBU3 micro/GGAseg=BBU8 micro/GGA3seg=BBU16 GGA5seg /m=BBU11 GGA7/m=BBU4 GGA9/m=BBU5 micro/micro=BBU10 micro/micro=BBU18 micro/micro=BBU15	GGA1=BBU6p, 7, 12, 21, 22, 23, 26 and 27 GGA2=BBU1, 3q and 24 GGA3=BBU8p/q, 16q, 19 and 25 GGA5=BBU5q and 17	Nie et al. 2015
Accipitriformes	Grey hawk	Asturina nitida	68	GGA6/1seg=ANI3 GGA5q/m=ANI5 GGA5p/m=ANI14 GGA7/m=ANI8	GGA1=ANI 3p/q, 6, 7, 15 and 18 GGA2=ANI2, 3 and 20 GGA3=ANI9, 13, 17 and 26 GGA5=ANI5 and 14q	de oliveira et al. 2013
Accipitriformes	Roadside hawk	Rupornis magnirostris	68	GGA6/1seg=RMA3 GGA5q/m=RMA5 GGA5p/m=RMA5 GGA7/m=RMA8	GGA1=RMA3p/q, 6, 7, 15 and 18 GGA2=RMA2, 4 and 20 GGA3=RMA9, 13, 17 and 26 GGA5=RMA	de oliveira et al. 2013
Accipitriformes	Rüppell's vulture	Gyps rueppellii	66	GGA6/m=GRU4 GGA7/m=GRU6 GGA9/m=GRU9 GGA10/m=GRU18	GGA1=GRU7, 12, 15, 19, 20 and 22 GGA2=GRU2, 3 and 23 GGA3=GRU 8, 16q, 21 and 24 GGA5=GRU14q and 17	Nanda et al. 2006
Accipitriformes	Bearded vulture	Gypaetus barbatus	60	GGA1/GGA3= GBA8 GGA1/m= GBA12 GGA2/m= GBA1 GGA2/m= GBA14 GGA5/m= GBA15 GGA6/m=GBA4 GGA7/m=GBA6 GGA9/m=GBA5 GGA10/m=GBA9	GGA1=GBA7, 8p, 11 and 12q GGA2=GBA 1q, 2, 14q and 23q GGA3=GBA8q, 13, 21q and 22q GGA5=GBA15q and 20	Nanda et al. 2006
Accipitriformes	Savanna hawk	Buteogallus meridionallis	68	GGA1seg/6=BME3 GGA5q/m=BME5 GGA5p/m=BME14 GGA7/m=BME8	GGA1=BME 3p/q, 6, 7, 15 and 18 GGA2=BME2, 4 and 20 GGA3=BME9, 13, 17 and 26 GGA5=BME5 and 14q	de oliveira et al. 2013
Accipitriformes	California condor	Gymnogyps californianus	80	-	-	Raudsepp et al. 2002
Accipitriformes	Turkey vulture	Cathartes aura	80	-	-	Tagliarini et al. 2011
Accipitriformes	Osprey	Pandion haliaetus	74	GGA1seg/9=PHA1 GGA1seg/m=PHA2 GGA1seg/4=PHA4 GGA1seg/6=PHA3	GGA1=PHA1q, 2q, 3p, 4q, 5p, 23 and 24 GGA2=PHA9q and 27 GGA3=PHA6, 11, 13 and 21 GGA4=PHA4p, 8 and 18 GGA5=PHA15 and 19	Nishida et al. 2014
Accipitriformes	Black-Hawk-Eagle	Spizaetus tyrannus	68	GGA5/GGA21/micro=STY4 GGA8/micro=STY7 GGA6/GGA17/micro=STY9 GGA10/micro=STY10 GGA9/GGA28 /micro=STY11 GGA3/GGA19=STY13 GGA5/GGA24=STY15 GGA3/GGA27=STY16 GGA3/GGA18=STY19 GGA3/GGA25=STY20 micro/micro=STY22 micro/GGA23=STY23 micro/GGA17=STY24 micro/micro=STY26 micro/GGA26=STY27 micro/micro=STY28	GGA1=STY5, 6, 12, 14, 18 and 25 GGA2= STY1, 3q, and 21 GGA3=STY13, 16q, 19 and 20 GGA5=STY4 and 15q	Carvalho et al., 2021
Strigiformes	Spectacled Owl	Pulsatrix perspicillata	76	GGA1/2=PPE1 GGA5/4=PPE3 GGA6/7=PPE5 GGA9/4=PPE6 GGA5/8=PPE7	GGA1=PPE1p and 4 GGA5=PPE3p and 7p	de Oliveira et al. 2008
Strigiformes	Eagle owl	Bubo bubo	80	GGA4q/GGA2=BBU1	GGA1=BBU3 and 4 GGA5=BBU5q and micro	Guttenbach et al. 2003
Strigiformes	Great grey owl	Strix nebulosa	80	GGA4q/5seg=SNE2	GGA2=SNE3 and 5 GGA5=SNE2p and 11	Hansmann et al. 2009
Trogoniformes	Surucua Trogon	Trogon surrucura surrucura	82	GGA6/7=TSU4	GGA2=TSU3 and 8 GGA5=TSU6 and 11	Degrandi et al. 2017
Piciformes	Lettered Aracari	Pteroglossus inscriptus	112	GGA1seg/GGA3seg=PIN1	GGA1=PIN1q, 2, 3, 7 and two pairs of micro GGA2=Six pairs of micro GGA3=PIN1p, 8 and two pairs of micro GGA5=Three pairs of micro	Kretschmer et al. 2020c
Piciformes	White-throated Toucan	Ramphastos tucannus tucannus	112	GGA1seg/GGA3seg=RTU1	GGA1=RTU1q, 2, 3, 7 and two pairs of micro GGA2=Six pairs of micro GGA3=RTU1p, 8 and two pairs of micro GGA5=Three pairs of micro	Kretschmer et al. 2020c
Falconiformes	Common kestrel	Falco tinnunculus	52	GGA2/m=FTI2 and 4 GGA4/m=FTI1 and 14 GGA5/m=FTI7 and 10 GGA6/m=FTI8 GGA7/m=FTI9	GGA1=FTI3 and 5 GGA2=FTI2 and 4 GGA3=FTI6 and 12 GGA5=FTI7 and 10	Nishida et al. 2008
Falconiformes	Peregrine falcon	Falco peregrinus	50	GGA2/m=FPE3 and 5 GGA4/m=FPE2 and 13 GGA5/m=FPE9 GGA6/m=FPE8 GGA7/m/5/m=FPE1	GGA1=FPE4 and 6 GGA2=FPE3 and 5 GGA3=FPE7 and 11 GGA5=FPE1q and 9	Nishida et al. 2008; Joseph et al. 2018
Falconiformes	Merlin	Falco columbarius	40	GGA2/5/m=FCO3 GGA3/2/m=FCO4 GGA3/4/m= FCO1 GGAm/4= FCO8 GGA7/m/5/m= FCO5 GGA8/6/m= FCO6	GGA2=FCO3q and 4q GGA3=FCO1p and 4p GGA5=FCO3p and 5q	Nishida et al. 2008
Psittaciformes	Cockatiel	Nymphicus hollandicus	72	GGA6/7=NHO5 GGA4/8/9=NHO4	GGA1=NHO3 and 6 GGA9=NHO4p and 10	Nanda et al. 2007
Psittaciformes	Red-and-green Macaw	Ara chloropterus	70	GGA1seg/4q=ACH1 GGA6/7=ACH6 GGA8/9=ACH7	GAA1=ACH1q and 4 GGA2=ACH2 and 11	Furo et al. 2015b
Psittaciformes	Hyacinth Macaw	Anodorhynchus hyacinthinus	70	GGA1seg/4q=AHY1 GGA6/7=AHY6 GGA8/9=AHY7	GGA1=AHY1q and 4	Furo et al. 2015b
Psittaciformes	African grey parrot	Psittacus erithacus	62-64	GGA1seg/4=PER1 GGA6/7=PER6 GGA8/9=PER7	GGA1=PER1q and 4	Seibold-Torres et al. 2015
Psittaciformes	Scarlet macaw	Ara macaw	62–64	GGA1seg/4q=AMA1 GGA6/7=AMA6 GGA8/9=AMA7	GGA1=AMA1, 4 and 9	Seabury et al 2013; Furo et al. 2020b
Psittaciformes	Monk parakeet	Myiopsitta monachus	48	GGA4q/GGA4pseg/GGA14/GGA23/GGA25=MMO1 micro/GGA1seg/GGA2seg=MMO3 micro/GGA1seg/GGA22=MMO4 GGA3seg/micro=MMO5 GGA4pseg/GGA3seg/micro=MMO7 GGA9/GGA8=MMO8 micro/GGA6/GGA7/GGA10=MMO9 GGA2seg/GGA13=MMO13 GGA1seg/micro=MMO14	GGA1=MMO3q, 4p and q, 12 and 14q GGA2=MMO2, 3p and 13q GGA3=MMO5 and 7 GGA4=MMO1q and 7q GGA4p=MMO1p and 7q GGA6=MMO9q and 10q GGA7=MMO9q and 10q	Furo et al. 2020b
Psittaciformes	Maroon-bellied parakeet	Pyrrhura frontalis	70	GGA1seg/4q=PFR1 GGA6/7=PFR6	GGA1=PFR1q and 4	Furo et al. 2018
Psittaciformes	Turquoise-fronted amazon	Amazona aestiva	70	GGA4/micro=AAE4 GGA1p/micro=AAE5 GGA6/7=AAE7 micro/GGA9=AAE8 micro/GGA10=AAE9	GGA1=AAE2 and 5 GGA2=AAE1 and 12	Furo et al. 2018
Psittaciformes	Peach faced lovebird	Agapornis roseicollis	48	GGA6/7=ARO6 GGA1/4=ARO4 GGA8/9=ARO5 GGA2/9=ARO9	GGA1=ARO3 and 4q GGA2=ARO2 and 9q GGA9=ARO5q and 9q	Nanda et al. 2007
Psittaciformes	Budgerigar	Melopsittacus undulatus	62	GGA5/6/7=MUN4 GGA4/8/9=MUN5	GGA1=MUN3 and 6 GGA6=MUN4p and 8p	Nanda et al. 2007
Passeriformes	Rufous gnateater	Conopophaga lineata	78	GGA1seg/micro=CLI5	GGA1=CLI2 and 7 GGA2=CLI1 and 5q	de Oliveira et al. 2020
Passeriformes	Eurasian magpie	Pica pica	76	-	GGA1=PPI3 and 4	Nanda et al. 2011
Passeriformes	Eurasian jay	Garrulus glandarius	78	-	GGA1=GGL2 and 4	Nanda et al. 2011
Passeriformes	Zebra Finch	Taeniopygia guttata	80	-	GGA1=TGU2 and 5	dos santos et al. 2017
Passeriformes	Atlantic canary	Serinus canaria	80	-	GGA1=SCA2 and 5	dos santos et al. 2017
Passeriformes	Chaffinch	Fringilla coelebs	80	-	GGA1=FCO3 and 4	Derjusheva et al. 2004
Passeriformes	Sooty-fronted spinetail	Synallaxis frontalis	82	-	GGA1=SFR1 and 5 GGA2=SFR3 and 7	Kretschmer et al. 2018b
Passeriformes	Wedge-billed Woodcreeper	Glyphorynchus spirurus	80	-	GGA1=GSP3 and 4 GGA2=GSP2 and 5	Ribas et al. 2018
Passeriformes	Grey-breasted Martin	Progne chalybea	76	-	GGA1=PCH2 and 5	Barcellos et al. 2020
Passeriformes	Brown-chested martin	Progne tapera	76	-	GGA1=PTA2 and 5	Barcellos et al. 2020
Passeriformes	Blue-and-white Swallow	Pygochelidon cyanoleuca	76	GGA6/micro=PCY7	GGA1=PCY2 and 5	Barcellos et al. 2020
Passeriformes	Rufous-collared sparrow	Zonotrichia capensis	80	-	GGA1=ZCA2 and 5	Bülau et al. 2018
Passeriformes	Great tit	Parus major	80	-	GGA1=PMA2 and 4	Nanda et al. 2011
Passeriformes	Coal tit	Periparus ater	80	-	GGA1=PAT2 and 4	Nanda et al. 2011
Passeriformes	Eurasian nuthatch	Sitta europaea	80	GGA8/9=SEU7 GGA5/10=SEU6	GGA1= SEU2 and 5 GGA5=SEU6q and 10	Nanda et al. 2011
Passeriformes	Eurasian blackcap	Sylvia atricapilla	74	GGA4q/GGA4p=SAT5	GGA1=SAT2 and 4	Nanda et al. 2011
Passeriformes	Golden-billed Saltator	Saltator aurantiirostris	80	-	GGA1=SAU2 and 5	dos santos et al. 2015
Passeriformes	Green-winged Saltator	Saltator similis	80	-	GGA1=SSI2 and 5	dos santos et al. 2015
Passeriformes	Rufous-bellied Thrush	Turdus rufiventris	78	-	GGA1=TRU2 and 5	Kretschmer et al. 2014
Passeriformes	White-necked thrush	Turdus albicollis	78	-	GGA1=TAL2 and 5	Kretschmer et al. 2014
Passeriformes	Redwing	Turdus iliacus	80	-	GGA1=TIL2 and 5	Derjusheva et al. 2004
Passeriformes	Blackbird	Turdus merula	80	-	GGA1=TME2 and 5	Guttenbach et al. 2003
Passeriformes	Large elaenia	Elaenia spectabilis	80	-	GGA1=ESP2 and 5	Kretschmer et al. 2015b
Passeriformes	Great kiskadee	Pitangus sulphuratus	80	-	GGA1=PSU3 and 5	Rodrigues et al. 2017
Passeriformes	Yellow-browed Tyrant	Satrapa icterophrys	82	-	GGA1=SIC2 and 5 GGA2=SIC3 and 7	Rodrigues et al. 2017
Passeriformes	White-crested tyrannulet	Serpophaga subcristata	82	-	GGA1=SSU3 and 5	Rodrigues et al. 2017
References
Barcellos, S.A.; Kretschmer, R.; de Souza, M.S.; Costa, A.L.; Degrandi, T.M.; Lopes, C.F.; Ferguson-Smith, M.A.; Pereira J, de Oliveira, E.H.C.; Gunski, R.J. et al. Comparative analyses of three swallow species (Aves, Passeriformes, Hirundinidae): Insights on karyotype evolution and genomic organization. Genetics and Molecular Biology 2020, 43, e20190232. doi: 10.1590/1678-4685-GMB-2019-0232.
Bülau, S.E.; Kretschmer, R.; Gunski, R.J.; Garnero, A.D.V.; O’Brien, P.C.M.; Ferguson-Smith, M.A.; de Oliveira, E.H.C.; de Freitas, T.R.O. Chromosomal polymorphism and comparative chromosome painting in the rufous-collared sparrow (Zonotrichia capensis). Genetics and Molecular Biology 2018, 41, 799–805. doi: 10.1590/1678-4685-gmb-2017-0367.
Carvalho, C.A.; Furo, I.O.; O'Brien, P.C.M.; Pereira, J.; O'Connor, R.E.; Griffin, D.; Ferguson-Smith, M.; de Oliveira, E.H.C. Comparative chromosome painting in Spizaetus tyrannus and Gallus gallus with the use of macro- and microchromosome probes. PLoS One 2021, 18, e0259905. doi: 10.1371/journal.pone.0259905.
de Oliveira, E.H.C.; de Moura, S.P.; dos Anjos, L.J.S.; Nagamachi, C.Y.; Pieczarka, J.C.; O’Brien, P.C.M.; Ferguson-Smith, M.A. Comparative chromosome painting between chicken and spectacled owl (Pulsatrix perspicillata): Implications for chromosomal evolution in the Strigidae (Aves, Strigiformes). Cytogenetic and Genome Research 2008, 122, 157-162. doi: 10.1159/000163093.
de Oliveira, E.H.C.; Habermann, F.A.; Lacerda, O.; Sbalqueiro, I.J.; Wienberg, J.; Müller, S. Chromosome reshuffling in birds of prey: the karyotype of the world’s largest eagle (Harpy eagle, Harpia harpyja) compared to that of the chicken (Gallus gallus). Chromosoma 2005, 114, 338-343. doi: 10.1007/s00412-005-0009-5.
de Oliveira, E.H.C.; Tagliarini, M.M.; dos Santos, M.S.; O’Brien, P.C.M.; Ferguson-Smith, M.A. Chromosome painting in three species of Buteoninae: A cytogenetic signature reinforces the monophyly of South American species. PLoS One 2013, 8, e70071. doi: 10.1371/journal.pone.0070071.
de Oliveira, E.H.C.; Tagliarini, M.M.; Rissino, J.D.; Pieczarka, J.C.; Nagamachi, C.Y.; O’Brien, P.C.M.; Ferguson-Smith, M.A. Reciprocal chromosome painting between white hawk (Leucopternis albicollis) and chicken reveals extensive fusions and fissions during karyotype evolution of Accipitridae (Aves, Falconiformes). Chromosome Research 2010, 18, 349-355. doi: 10.1007/s10577-010-9117-z.
de Oliveira, T.D.; Kretschmer, R.; Bertocchi, N.A.; O’Brien, P.C.M.; Ferguson-Smith, M.A.; Garnero, A.D.V.; de Oliveira, E.H.C.; Gunski. R.J. The molecular cytogenetic characterization of Conopophaga lineata indicates a common chromosome rearrangement in the Parvorder Furnariida (Aves, Passeriformes). Genetics and Molecular Biology 2020, 43, e20200018. doi: 10.1590/1678-4685-gmb-2020-0018.
Degrandi, T.M.; Furo, I.O.; de Oliveira, E.H.C.; Costa, A.L.; Ferguson-Smith, M.A.; O'Brien, P.C.M.; Pereira, J.C.; Garnero, A.D.V.; Gunski, R.J.; Artoni, R.F. Comparative chromosome painting in hummingbirds (Trochilidae). Genet Mol Biol. 2020, 43, e20200162. doi: 10.1590/1678-4685-GMB-2020-0162.
Degrandi, T.M.; Garnero, A.D.V.; O’Brien, P.C.M.; Ferguson-Smith, M.A.; Kretschmer, R.; de Oliveira, E.H.C.; Gunski, R.J. Chromosome painting in Trogon s. surrucura (Aves, Trogoniformes) reveals a karyotype derived by chromosomal fissions, fusions, and inversions. Cytogenetic and Genome Research 2017, 151, 208-215. doi: 10.1159/000471782.
Derjusheva, S.; Kurganova, A.; Habermann, F.; Gaginskaya, E. High chromosome conservation detected by comparative chromosome painting in chicken, pigeon and passerine birds. Chromosome Res. 2004, 12, 715-23. doi: 10.1023/B:CHRO.0000045779.50641.00.
dos Santos, M.S.; Kretschmer, R.; Silva, F.A.O.; Ledesma, M.A.; O’Brien, P.C.M.; Ferguson-Smith, M.A.; Garnero, A.D.V.; de Oliveira, E.H.C.; Gunski, R.J. Intrachromosomal rearrangements in two representatives of the genus Saltator (Thraupidae, Passeriformes) and the occurrence of heteromorphic Z chromosomes. Genetica 2015 143, 535-543. doi: 10.1007/s10709-015-9851-4.
dos Santos, M.S.; Kretschmer, R.; Frankl-Vilches, C.; Bakker, A.; Gahr, M.; O’Brien, P.C.M.; Ferguson-Smith, M.A.; de Oliveira, E.H.C. Comparative cytogenetics between two important songbird, models: the zebra finch and the canary. PLoS One 2017, 12, e0170997. doi: 10.1371/journal.pone.0170997.
dos Santos, M.S.; Furo, I.O.; Tagliarini, M.M.; Kretschmer, R.; O’Brien, P.C.M.; Ferguson-Smith, M.A.; de Oliveira, E.H.C. The karyotype of the hoatzin (Opisthocomus hoazin) - a phylogenetic enigma of the Neornithes. Cytogenetic and Genome Research 2018, 156, 158-164. doi: 10.1159/000494707.
dos Santos, M.S.; Kretschmer, R.; Furo, I.O.; Gunski, R.J.; Garnero, A.D.V.; Valeri, M.P.; O'Brien, P.C.M.; Ferguson-Smith, M.A.; de Oliveira, E.H.C. Chromosomal evolution and phylogenetic considerations in cuckoos (Aves, Cuculiformes, Cuculidae). PLoS One 2020, 15, e0232509. doi: 10.1371/journal.pone.0232509.
Furo, I.O.; Monte, A.A.; dos Santos, M.S.; Tagliarini, M.M.; O´Brien, P.C.M.; Ferguson-Smith, M.A.; de Oliveira, E.H.C. Cytotaxonomy of Eurypyga helias (Gruiformes, Eurypygidae): first karyotypic description and phylogenetic proximity with Rynochetidae. PLoS ONE 2015a, 10, e0143982. doi: 10.1371/journal.pone.0143982.
Furo, I.O.; Kretschmer, R.; O’Brien, P.C.; Ferguson-Smith, M.A.; de Oliveira, E.H.C. Chromosomal diversity and karyotype evolution in South American macaws (Psittaciformes, Psittacidae). PLoS One 2015b, 10, e0130157. doi: 10.1371/journal.pone.0130157.
Furo, I.O.; Kretschmer, R.; O’Brien, P.C.M.; Pereira, J.C.; Garnero, A.D.V.; Gunski, R.J.; Ferguson-Smith, M.A.; De Oliveira, E.H.C. Chromosome painting in Neotropical long- and short-tailed parrots (Aves, Psittaciformes): phylogeny and proposal for a putative ancestral karyotype for tribe Arini. Genes 2018, 9, 491. doi: 10.3390/genes9100491.
Furo, I.O.; Kretschmer, R.; O’Brien, P.C.M.; Pereira, J.C.; Ferguson-Smith, M.A.; de Oliveira, E.H.C. Phylogenetic analysis and karyotype evolution in two species of core Gruiformes: Aramides cajaneus and Psophia viridis. Genes 2020a, 11, 307. doi: 10.3390/genes11030307.
Furo, I.O.; Kretschmer, R.; O’Brien, P.C.M.; Pereira, J.; Garnero, A.D.V.; Gunski, R.J.; O’Connor, R.E.; Griffin, D.K.; Gomes, A.J.B.; Ferguson-Smith, M.A.; et al. Chromosomal evolution in the phylogenetic context: A remarkable karyotype reorganization in neotropical parrot Myiopsitta monachus (Psittacidae). Front Genet. 2020b, 11, 721. doi: 10.3389/fgene.2020.00721.
Furo, I.O.; Kretschmer, R.; O’Brien, P.C.M.; Pereira, J.C.C.; Gunski, R.J.; Garnero, A.D.V.; O’Connor, R.E.; Griffin, D.K.; Fergu-son-Smith, M.A.; de Oliveira, E.H.C. Cytotaxonomy of Gallinula melanops (Gruiformes, Rallidae): Karyotype evolution and phylogenetic inference. Genetics and Molecular Biology 2021, 44, e20200241. doi: 10.1590/1678-4685-GMB-2020-0241.
Guttenbach, M.; Nanda, I.; Feichtinger, W.; Masabanda, J.S.; Griffin, D.K.; Schmid, M. Comparative chromosome painting of chicken autosomal paints 1-9 in nine different bird species. Cytogenet Genome Res. 2003, 103, 173-84. doi: 10.1159/000076309.
Hansmann, T.; Nanda, I.; Volobouev, V.; Yang, F.; Schartl, M.; Haaf, T.; Schmid, M. Cross-species chromosome painting corroborates microchromosome fusion during karyotype evolution of birds. Cytogenetic and Genome Research 2009, 126, 281-304. doi: 10.1159/000251965.
Islam, F.B.; Uno, Y.; Nunome, M.; Nishimura, O.; Tarui, H.; Agata, K.; Matsuda, Y. Comparison of the chromosome structures between the chicken and three anserid species, the domestic duck (Anas platyrhynchos), Muscovy duck (Cairina moschata), and Chinese goose (Anser cygnoides), and the delineation of their karyotype evolution by comparative chromosome mapping. The Journal of Poultry Science 2014…
Joseph, S.; O’Connor, R.E.; Al Mutery, A.F.; Watson, M.; Larkin, D.M.; Griffin, D.K. Chromosome level genome assembly and comparative genomics between three Falcon species reveals an unusual pattern of genome organisation. Diversity 2018, 10, 113. doi: 10.3390/d10040113.
Kasai, F.; Garcia, C.; Arruga, M.V.; Ferguson-Smith, M.A. Chromosome homology between chicken (Gallus gallus domesticus) and the red-legged partridge (Alectoris rufa): Evidence of the occurrence of a neocentromere during evolution. Cytogenet. Genome Res. 2003, 102, 326–330.
Kretschmer, R.; Gunski, R.J.; Garnero, A.D.V.; Furo, I.O.; O’Brien, P.C.M.; Ferguson-Smith, M.A.; de Oliveira, E.H.C. Molecular cytogenetic characterization of multiple intrachromosomal rearrangements in two representatives of the genus Turdus (Turdidae, Passeriformes). PLoS One 2014, 9, e103338. doi: 10.1371/journal.pone.0103338.
Kretschmer, R.; Gunski, R.J.; Garnero, A.D.V.; O’Brien, P.C.M.; Ferguson-Smith, M.A.; de Freitas, T.R.O.; de Oliveira, E.H.C. Chromosome painting in Vanellus chilensis: detection of a fusion common to clade Charadrii (Charadriiformes). Cytogenetic and Genome Research 2015a, 146, 58-63. doi: 10.1159/000431387.
Kretschmer, R.; de Oliveira, E.H.C.; dos Santos, M.S.; Furo, I.O.; O’Brien, P.C.M.; Ferguson-Smith, M.A.; Garnero, A.D.V.; Gunski, R.J. Chromosome mapping of the large elaenia (Elaenia spectabilis): Evidence for a cytogenetic signature for passer-iform birds? Biological Journal of the Linnean Society 2015b, 115, 391-398. doi: 10.1111/bij.12504.
Kretschmer, R.; Furo, I.O.; Gunski, R.J.; Garnero, A.D.V.; Pereira, J.C.; O'Brien, P.C.M.; Ferguson-Smith, M.A.; de Oliveira, E.H.C.; de Freitas, T.R.O. Comparative chromosome painting in Columbidae (Columbiformes) reinforces divergence in Passerea and Columbea. Chromosome Res. 2018a, 26, 211-223. doi: 10.1007/s10577-018-9580-5.
Kretschmer, R.; de Lima, V.L.C.; de Souza, M.S.; Costa, A.L.; O'Brien, P.C.M.; Ferguson-Smith, M.A.; de Oliveira, E.H.C.; Gun-ski, R.J.; Garnero, A.D.V. Multidirectional chromosome painting in Synallaxis frontalis (Passeriformes, Furnariidae) reveals high chromosomal reorganization, involving fissions and inversions. Comp Cytogenet. 2018b, 12, 97-110. doi: 10.3897/CompCytogen.v12i1.22344.
Kretschmer, R.; Furo, I.d.O.; Gomes, A.J.B.; Kiazim, L.G.; Gunski, R.J.; Garnero, A.d.V.; Pereira, J.C.; Ferguson-Smith, M.A.; de Oliveira, E.H.C.; Griffin, D.K.; et al. A comprehensive cytogenetic analysis of several members of the family Columbidae (Aves, Columbiformes). Genes 2020a, 11, 632. doi: 10.3390/genes11060632.
Kretschmer, R.; Souza, M.S.; Barcellos, S.A.; Degrandi, T.M.; Pereira, J.C.; O'Brien, P.C.M.; Ferguson-Smith, M.A.; Gunski, R.J.; Garnero, A.D.V.; de Oliveira, E.H.C. et al. Novel insights into chromosome evolution of Charadriiformes: extensive genomic reshuffling in the wattled jacana (Jacana jacana, Charadriiformes, Jacanidae). Genet Mol Biol. 2020b, 43, e20190236. doi: 10.1590/1678-4685-GMB-20…
Kretschmer, R.; Furo, I.O.; Cioffi, M.B.; Gunski, R.J.; Garnero, A.D.V.; O’Brien, P.C.M.; Ferguson-Smith, M.A.; de Freitas, T.R.O.; de Oliveira, E.H.C. Extensive chromosomal fissions and repetitive DNA accumulation shaped the atypical karyotypes of two Ramphastidae (Aves: Piciformes) species. Biological Journal of the Linnean Society 2020c, 130, 839–849. doi: 10.1093/biolinnean/blaa086.
Nanda, I.; Karl, E.; Volobouev, V.; Griffin, D.K.; Schartl, M.; Schmid, M. Extensive gross genomic rearrangements between chicken and Old World vultures (Falconiformes: Accipitridae). Cytogenet Genome Res. 2006, 112, 286-95. doi: 10.1159/000089883.
Nanda, I.; Karl, E.; Griffin, D.K.; Schartl, M.; Schmid, M. Chromosome repatterning in three representative parrots (Psittaciformes) inferred from comparative chromosome painting. Cytogenet. Genome Res. 2007, 117, 43-53. doi: 10.1159/000103164.
Nanda I, Benisch P, Fetting D, Haaf T, Schmid M. Synteny conservation of chicken macrochromosomes 1-10 in different avian lineages revealed by cross-species chromosome painting. Cytogenetic and Genome Research, 2011, 132, 165–181. https://doi.org/10.1159/000322358
Nie, W.; O’Brien, P.C.; Fu, B.; Wang, J.; Su, W.; He, K.; Bed’Hom, B.; Volobouev, V.; Ferguson-Smith, M.A.; Dobigny, G. et al. Multidirectional chromosome painting substantiates the occurrence of extensive genomic reshuffling within Accipitriformes. BMC Evolutionary Biology 2015, 15, 205. doi: 10.1186/s12862-015-0484-0.
Nie, W.; O’Brien, P.C.; Ng, B.L.; Fu, B.; Volobouev, V.; Carter, N.P.; Ferguson-Smith, M.A.; Yang, F. Avian comparative ge-nomics: Reciprocal chromosome painting between domestic chicken (Gallus gallus) and the stone curlew (Burhinus oedicnemus, Charadriiformes)—An atypical species with low diploid number. Chromosome Res. 2009, 17, 99–113. doi: 10.1007/s10577-009-9021-6.
Nishida, C.; Ishijima, J.; Kosaka, A.; Tanabe, H.; Habermann, F.A.; Griffin, D.K.; Matsuda, Y. Characterization of chromosome structures of Falconinae (Falconidae, Falconiformes, Aves) by chromosome painting and delineation of chromosome rearrangements during their differentiation. Chromosome Res. 2008, 16, 171–181.
Nishida, C.; Ishishita, S.; Yamada, K.; Griffin, D.K.; Matsuda, Y. Dynamic chromosome reorganization in the osprey (Pandion haliaetus, Pandionidae, Falconiformes): Relationship between chromosome size and the chromosomal distribution of centromeric repetitive DNA sequences. Cytogenet Genome Res. 2014, 142, 179-189. doi: 10.1159/000358407.
Nishida, C.; Ishijima, J.; Ishishita, S.; Yamada, K.; Griffin, D.K.; Yamazaki, T.; Matsuda, Y. Karyotype reorganization with conserved genomic compartmentalization in dot-shaped microchromosomes in the Japanese mountain hawk-eagle (Nisaetus nipalensis orientalis, Accipitridae). Cytogenet Genome Res. 2013, 141, 284-94. doi: 10.1159/000352067.
Nishida-Umehara, C.; Tsuda, Y.; Ishijima, J.; Ando, J.; Fujiwara, A.; Matsuda, Y.; Griffin, D.K. The molecular basis of chromosome orthologies and sex chromosomal differentiation in palaeognathous birds. Chromosome Res. 2007, 15, 721-34. doi: 10.1007/s10577-007-1157-7.
Pinheiro, M.L.S.; Nagamachi, C.Y.; Ribas, T.F.A.; Diniz, C.G.; O´Brien, P.C.M.; Ferguson‑Smith, M.A.; Yang, F.; Pieczarka, J.C. Chromosomal painting of the sandpiper (Actitis macularius) detects several fissions for the Scolopacidae family (Charadriiformes). BMC Ecology and Evolution 2021, 21, 8. doi: 10.1186/s12862-020-01737-x.
Pinheiro, M.L.S.; Nagamachi, C.Y.; Ribas, T.F.A.; Diniz, C.G.; O Brien, P.C.M.; Ferguson-Smith, M.A.; Yang, F.; Pieczarka, J.C. Chromosomal painting in Charadrius collaris Vieillot, 1818 and Vanellus chilensis Molina, 1782 and an analysis of chromosomal signatures in Charadriiformes. PLoS One 2022, 17, e0272836. doi: 10.1371/journal.pone.0272836.
Raudsepp, T.; Houck, M.L.; O'Brien, P.C.; Ferguson-Smith, M.A.; Ryder, O.A.; Chowdhary, B.P. Cytogenetic analysis of California condor (Gymnogyps californianus) chromosomes: comparison with chicken (Gallus gallus) macrochromosomes. Cytogenet Genome Res. 2002, 98, 54-60. doi: 10.1159/000068532.
Ribas, T.F.A.; Nagamachi, C.Y.; Aleixo, A.; Pinheiro, M.L.S.; O´Brien, P.C.M.; Ferguson-Smith, M.A.; Yang, F.; Suarez, P.; Piec-zarka, J.C. Chromosome painting in Glyphorynchus spirurus (Vieillot, 1819) detects a new fission in Passeriformes. PLoS ONE 2018, 13, e0202040. doi: 0.1371/journal.pone.0202040.
Rodrigues, B.S.; de Assis, M.D.F.L.; O'Brien, P.C.M.; Ferguson-Smith, M.A.; de Oliveira, E.H.C. Chromosomal studies on Coscoroba coscoroba reinforce the Coscoroba–Cereopsis clade. Biol J Linn Soc. 2014, 111, 274-279. doi: 10.1111/bij.12202.
Rodrigues, B.S.; Kretschmer, R.; Gunski, R.J.; Garnero, A.D.V.; O’Brien, P.C.M.; Ferguson-Smith, M.A.; de Oliveira, E.H.C. Chromosome painting in tyrant flycatchers confirms a set of inversions shared by Oscines and Suboscines (Aves, Passeriformes). Cytogenet. Genome Res. 2017, 153, 205-212. doi: 10.1159/000486975.
Seabury, C.M.; Dowd, S.E.; Seabury, P.M.; Raudsepp, T.; Brightsmith, D.J.; Liboriussen, P.; Halley, Y.; Fisher, C.A.; Owens, E.; Viswanathan, G. et al. A multi-platform draft de novo genome assembly and comparative analysis for the Scarlet Macaw (Ara macao). PLoS ONE 2013, 8, e62415. doi: 10.1371/journal.pone.0062415.
Seibold-Torres, C.; Owens, E.; Chowdhary, R.; Ferguson-Smith, M.A.; Tizard, I.; Raudsepp, T. Comparative cytogenetics of the Congo African grey parrot (Psittacus erithacus). Cytogenetic Genome Research 2015, 147, 144–153. doi: 10.1159/000444136.
Shetty, S.; Griffin, D.K.; Graves, J.A.M. Comparative painting reveals strong chromosome homology over 80 million years of bird evolution. Chromosome Res. 1999, 7, 289–295. doi: 10.1023/a:1009278914829.
Seligmann, I.C.A.; Furo, I.O.; dos Santos, M.S.; Tagliarini, M.M.; Araujo, C.C.D.; O'Brien, P.C.M.; Ferguson-Smith, M.A.; de Oliveira, E.H.C. Comparative chromosome painting in two Brazilian stork species with different diploid numbers. Cytogenet Genome Res. 2019, 159, 32-38. doi: 10.1159/000503019.
Seligmann, I.C.A.; Furo, I.O.; dos Santos, M.S.; Gunski, R.J.; Garnero, A.D.V.; Silva, F.A.O.; O'Brien, P.C.M.; Ferguson-Smith, M.A.; Kretschmer, R.; de Oliveira, E.H.C. Comparative chromosome painting in three Pelecaniformes species (Aves): Exploring the role of macro and microchromosome fusions in karyotypic evolution. PLoS ONE 2023, 18, e0294776. doi: 10.1371/journal.pone.0294776.
Shibusawa, M.; Nishida-Umehara, C.; Tsudzuki, M.; Masabanda, J.; Griffin, D.K.; Matsuda, Y. A comparative karyological study of the blue-breasted quail (Coturnix chinensis, Phasianidae) and California quail (Callipepla californica, Odontophoridae). Cytogenet Genome Res. 2004a, 106, 82-90. doi: 10.1159/000078569.
Shibusawa, M.; Nishibori, M.; Nishida-Umehara, C.; Tsudzuki, M.; Masabanda, J.; Griffin, D.K.; Matsuda, Y. Karyotypic evolution in the Galliformes: an examination of the process of karyotypic evolution by comparison of the molecular cytogenetic findings with the molecular phylogeny. Cytogenet Genome Res. 2004b, 106, 111-9. doi: 10.1159/000078570.
Tagliarini, M.M.; O'Brien, P.C.M.; Ferguson-Smith, M.A.; de Oliveira, E.H.C. Maintenance of syntenic groups between Cathartidae and Gallus gallus indicates symplesiomorphic karyotypes in new world vultures. Genetics and Molecular Biology 2011, 34, 80-83. doi: 10.1590/S1415-47572010005000117.
Uno, Y.; Nishida, C.; Hata, A.; Ishishita, S.; Matsuda, Y. Molecular cytogenetic characterization of repetitive sequences comprising centromeric heterochromatin in three Anseriformes species. PLoS One 2019, 14, e0214028. doi: 10.1371/journal.pone.0214028.
Wang, J.; Su, W.; Hu, Y.; Li, S.; O'Brien, P.C.M.; Ferguson-Smith, M.A.; Yang, F.; Nie, W. Comparative chromosome maps between the stone curlew and three ciconiiform species (the grey heron, little egret and crested ibis). BMC Ecol Evol. 2022, 22, 23. doi: 10.1186/s12862-022-01979-x.
