# Supplementary material for: A Bird’s-Eye View of Chromosomic Evolution in the Class Aves
Source: Cells. 2024 Feb 7;13(4):310. doi: 10.3390/cells13040310 (PMC10886771; doi:10.3390/cells13040310)
Supplement: Supplementary file 1 [file cells-13-00310-s001.zip › Table S2.xlsx]

## Sheet: BACs micro Results
Table 1 - The diploid number and fusion involving chicken microchromosomes homologous segments (GGA10-28) in avian genomes using chicken BACs probes. Seg= segment; M= microchromosome.
Ordem	Specie	2n	Fusions	References
Struthioniformes	Struthio camelus	80	-	O’Connor et al., 2019
Galliformes	Coturnix japonica	78	-	O’Connor et al., 2019
Galliformes	Meleagris gallopavo	80	-	O’Connor et al., 2019
Galliformes	Pavo cristatus	78	-	O’Connor et al., 2019
Galliformes	Coturnix chinensis	78	-	O’Connor et al., 2019
Galliformes	Ammoperdix heyi	78	-	O’Connor et al., 2019
Galliformes	Numida meleagris	78	-	O’Connor et al., 2019
Anseriformes	Anas platyrhynchos	80	-	O’Connor et al., 2019
Caprimulgiformes	Hydropsalis torquata	74	GGA6/GGA10=HTO6 GGA13/GGA9=HTO8 GGA8/GGA14=HTO9	Kretschmer et al., 2021a
Otidiformes	Chlamydotis undulata	76	-	O’Connor et al., 2019
Cuculiformes	Crotophaga ani	74	GGA6seg/GGA5seg=CAN4 GGA15/GGA5seg=CAN5 GGA7/GGA4qseg=CAN6 GGA8/GGA11=CAN8 GGA12/GGA4p=CAN9 GGA10/GGA25=CAN10 GGA6seg/GGA14=CAN11 GGA13/GGA4qseg=CAN12	Kretschmer et al., 2021b
Columbiformes	Columba livia	80	-	O’Connor et al., 2019
Columbiformes	Columbina passerina	76	-	Kretschmer et al., 2020
Columbiformes	Columbina talpacoti	76	-	Kretschmer et al., 2020
Columbiformes	Geotrygon montana	86	-	Kretschmer et al., 2020
Columbiformes	Geotrygon violacea	86	-	Kretschmer et al., 2020
Columbiformes	Patagioenas cayennensis	76	-	Kretschmer et al., 2020
Gruiformes	Gallinula melanops	92	-	Furo et al., 2021
Charadriiformes	Vanellus chilensis	78	-	de Souza et al., 2023
Charadriiformes	Jacana jacana	82	-	de Souza et al., 2023
Charadriiformes	Calidris canutus	92	GGA12/micro=CCA? GGA12/macro=CCA?	de Souza et al., 2023
Charadriiformes	Scolapax rusticola	96	-	O’Connor et al., 2019
Suliformes	Phalacrocorax brasilianus	74	GGA7/GGA5seg=PBR5 GGA8/GGA12=PBR6 GGA9/GGA10=PBR7 GGA13/GGA11=PBR8	Kretschmer et al., 2021a
Accipitriformes	Spizaetus tyrannus	66	GGA5/GGA21/micro=STY4 GGA8/micro=STY7 GGA6/GGA17/micro=STY9 GGA10/micro=STY10 GGA9/GGA28 /micro=STY11 GGA3/GGA19=STY13 GGA5/GGA24=STY15 GGA3/GGA27=STY16 GGA3/GGA18=STY19 GGA3/GGA25=STY20 micro/micro=STY22 micro/GGA23=STY23 micro/GGA17=STY24 micro/micro=STY26 micro/GGA26=STY27 micro/micro=STY28	Carvalho et al., 2021
Strigiformes	Bubo ascalaphus	80	-	O’Connor et al., 2019
Trogoniformes	Trogon s. surrucura	82	-	Kretschmer et al., 2021a
Piciformes	Pteroglossus inscriptus	112	-	Kretschmer et al., 2021a
Piciformes	Ramphastos tucanus tucanus	112	-	Kretschmer et al., 2021a
Falconiformes	Falco cherrug	52	GGA18/GGA19/GGA15/GGA4q=FCH1 GGA23/GGA21/GGA2seg=FCH2 GGA12/GGA14/GGA28/GGA2seg=FCH4 GGA10/GGA5seg=FCH7 GGA13/GGA7=FCH8 GGA17/GGA6=FCH9 GGA20/GGA5seg=FCH10	O’Connor et al., 2018
Falconiformes	Falco peregrinus	50	GGA10/GGA5seg/GGA17/GGA6=FPE1 GGA18/GGA19/GGA15/GGA4seg=FPE2 GGA23/GGA21/GGA2seg=FPE3 GGA12/GGA14/GGA28/GGA2seg=FPE5 GGA13/GGA7=FPE8 GGA20/GGA5seg=FPE9	Joseph et al., 2018
Falconiformes	Falco rusticolus	52	GGA18/GGA19/GGA15/GGA4q=FCH1 GGA23/GGA21/GGA2seg=FCH2 GGA12/GGA14/GGA28/GGA2seg=FCH4 GGA10/GGA5seg=FCH7 GGA13/GGA7=FCH8 GGA17/GGA6=FCH9 GGA20/GGA5seg=FCH10	Joseph et al., 2018
Psittaciformes	Nymphicus hollandicus	72	GGA10/macro=NHO? GGA11/macro=NHO? GGA14/macro=NHO?	O’Connor et al., 2019
Psittaciformes	Cyanoramphus novaezelandia	70	GGA10/macro=CNO? GGA11/macro=CNO? GGA14/macro=CNO?	O’Connor et al., 2019
Psittaciformes	Melopsittacus undulatus	62	GGA3/GGA17/GGA3=MUN2 GGA8/GGA9/GGA4p=MUN5 GGA4q/GGA11=MUN7 GGA14/GGA5seg/GGA7seg=MUN8 GGA12/GGA10=MUN9 GGA20/GGA13=MUN10	O’Connor et al., 2018
Psittaciformes	Myiopsitta monachus	48	GGA4q/GGA4pseg/GGA14/GGA23/GGA25=MMO1 micro/GGA1seg/GGA2seg=MMO3 micro/GGA1seg/GGA22=MMO4 GGA3seg/micro=MMO5 GGA4pseg/GGA3seg/micro=MMO7 micro/GGA6/GGA7/GGA10=MMO9 GGA2seg/GGA13=MMO13 GGA1seg/micro=MMO14	Furo et al., 2020
Passeriformes	Turdus merula	80	-	O’Connor et al., 2019
Passeriformes	Taeniopygia guttata	80	-	O’Connor et al., 2019
Passeriformes	Serinus canaria	80	-	O’Connor et al., 2019
Passeriformes	Pitangus sulphuratus	80	-	Kretschmer et al., 2021c
Passeriformes	Willisornis vidua	80	-	Ribas et al., 2021
Passeriformes	Sicalis flaveola	80	-	Kretschmer et al., 2021d
Passeriformes	Tolmomyias sulphurescens	60	GGA6/GGA14/GGA12=TSU4 GGA9/GGA10=TSU7 GGA11/GGA4p=TSU8 GGA15/GGA18=TSU9 GGA13/micro=TSU10 GGA28/micro=TSU11	Kretschmer et al., 2021c
References
Carvalho, C.A.; Furo, I.O.; O'Brien, P.C.M.; Pereira, J.; O'Connor, R.E.; Griffin, D.; Ferguson-Smith, M.; de Oliveira, E.H.C. Comparative chromosome painting in Spizaetus tyrannus and Gallus gallus with the use of macro- and microchromosome probes. PLoS One 2021, 18, e0259905. doi: 10.1371/journal.pone.0259905.
de Souza, M.S.; Barcellos, S.A.; dos Santos, M.d.S.; Gunski, R.J.; Garnero, A.d.V.; de Oliveira, E.H.C.; O’Connor, R.E.; Griffin, D.K.; Kretschmer, R. Microchromosome BAC-FISH reveals different patterns of genome organization in three Charadriiformes species. Animals 2022, 12, 3052. doi: 10.3390/ani12213052.
Furo, I.O.; Kretschmer, R.; O’Brien, P.C.M.; Pereira, J.; Garnero, A.D.V.; Gunski, R.J.; O’Connor, R.E.; Griffin, D.K.; Gomes, A.J.B.; Ferguson-Smith, M.A.; et al. Chromosomal evolution in the phylogenetic context: A remarkable karyotype reorganiza-tion in neotropical parrot Myiopsitta monachus (Psittacidae). Front Genet. 2020b, 11, 721. doi: 10.3389/fgene.2020.00721.
Joseph, S.; O’Connor, R.E.; Al Mutery, A.F.; Watson, M.; Larkin, D.M.; Griffin, D.K. Chromosome level genome assembly and comparative genomics between three Falcon species reveals an unusual pattern of genome organisation. Diversity 2018, 10, 113. doi: 10.3390/d10040113.
Kretschmer, R.; Furo, I.d.O.; Gomes, A.J.B.; Kiazim, L.G.; Gunski, R.J.; Garnero, A.d.V.; Pereira, J.C.; Ferguson-Smith, M.A.; de Oliveira, E.H.C.; Griffin, D.K.; et al. A comprehensive cytogenetic analysis of several members of the family Columbidae (Aves, Columbiformes). Genes 2020, 11, 632. doi: 10.3390/genes11060632.
Kretschmer, R.; de Souza, M.S.; Furo, I.d.O.; Romanov, M.N.; Gunski, R.J.; Garnero, A.d.V.; de Freitas, T.R.O.; de Oliveira, E.H.C.; O’Connor, R.E.; Griffin, D.K. Interspecies Chromosome Mapping in Caprimulgiformes, Piciformes, Suliformes, and Trogoniformes (Aves): Cytogenomic Insight into Microchromosome Organization and Karyotype Evolution in Birds. Cells 2021a, 10, 826. https://doi.org/10.3390…
Kretschmer, R.; Gunski, R.J.; Garnero, A.d.V.; de Freitas, T.R.O.; Toma, G.A.; Cioffi, M.d.B.; Oliveira, E.H.C.d.; O’Connor, R.E.; Griffin, D.K. Chromosomal Analysis in Crotophaga ani (Aves, Cuculiformes) Reveals Extensive Genomic Reorganization and an Unusual Z-Autosome Robertsonian Translocation. Cells 2021b, 10, 4. doi: 10.3390/cells10010004
Kretschmer, R.; Franz, I.; de Souza, M.S.; Garnero, A.D.V.; Gunski, R.J.; de Oliveira, E.H.C.; O’Connor, R.E.; Griffin, D.K.; de Freitas, T.R.O. Cytogenetic Evidence Clarifies the Phylogeny of the Family Rhynchocyclidae (Aves: Passeriformes). Cells 2021c, 10, 2650. https://doi.org/10.3390/cells10102650
Kretschmer, R.; Rodrigues, B.S.; Barcellos, S.A.; Costa, A.L.; Cioffi, M.d.B.; Garnero, A.d.V.; Gunski, R.J.; de Oliveira, E.H.C.; Griffin, D.K. Karyotype Evolution and Genomic Organization of Repetitive DNAs in the Saffron Finch, Sicalis flaveola (Passeriformes, Aves). Animals 2021d, 11, 1456. doi: 10.3390/ani11051456
O’Connor, R.E.; Farré, M.; Joseph, S.; Damas, J.; Kiazim, L.; Jennings, R.; Bennett, S.; Slack, E.A.; Allanson, E.; Larkin, D.M.; et al. Chromosome-level assembly reveals extensive rearrangement in saker falcon and budgerigar, but not ostrich, genomes. Genome Biol. 2018, 19, 171.
O’Connor, R.E.; Kiazim, L.; Skinner, B.; Fonseka, G.; Joseph, S.; Jennings, R.; Larkin, D.M.; Griffin, D.K. Patterns of microchromosome organization remain highly conserved throughout avian evolution. Chromosoma 2019, 128, 21–29.
Ribas, T.F.A.; Pieczarka, J.C.; Griffin, D.K.; Kiazim, L.G.; Nagamachi, C.Y.; O´Brien, P.C.M.; Ferguson-Smith, M.A.; Yang, F.; Aleixo, A.; O’Connor, R.E. Analysis of multiple chromosomal rearrangements in the genome of Willisornis vidua using BAC-FISH and chromosome painting on a supposed conserved karyotype. BMC Ecol. Evol. 2021, 21, 34.
